# Supplementary material for: Nuclear and mitochondrial genetic variants associated with mitochondrial DNA copy number
Source: Sci Rep. 2024 Jan 24;14:2083. doi: 10.1038/s41598-024-52373-0 (PMC10808213; doi:10.1038/s41598-024-52373-0)
Supplement: Supplementary file 2 — Supplementary Tables. [file 41598_2024_52373_MOESM2_ESM.xlsx]

## Sheet: Table S8
Table S8: Numbers of tophits (Entries), unique gene loci and the amount of genes within MitoCarta3 according the six different models.
Filename	Cohorts	Adjustments / Covariates	Entries	Unique Genes	Entries in MitoCarta3	MitoCarta3 Gene Names	MitoCarta3 Pathways
model1_tophits	GCKD, CHRIS, AugUR	age, sex, principle components 1-4 and batch where applicable	89	24	2	TSPO, FHIT	Metabolism > Lipid metabolism > Cholesterol, bile acid, steroid synthesis, Metabolism > Nucleotide metabolism > Nucleotide synthesis and processing
model2_tophits	GCKD, CHRIS, AugUR	all model1 parameters + smoking	33	13	0
model3_tophits	CHRIS, AugUR	all model1 parameters + erythrocytes count	29	8	1	TSPO	Metabolism > Lipid metabolism > Cholesterol, bile acid, steroid synthesis
model4_tophits	CHRIS, AugUR	all model1 parameters + white blood cells, platelets and erythrocytes count	9	8	1	TSPO	Metabolism > Lipid metabolism > Cholesterol, bile acid, steroid synthesis
model5_tophits	CHRIS, AugUR	all model1 parameters + white blood cells and platelet count	9	7	1	TSPO	Metabolism > Lipid metabolism > Cholesterol, bile acid, steroid synthesis
model6_tophits	CHRIS, AugUR	all model1 parameters + smoking, white blood cells, platelets and erythrocytes count	4	4	0
Average Count			28.8333	10.6667	0.833333

## Sheet: Table S9
Table S9: Summary statistics of top hits from main model (model1_tophits entries (n=89): adjusted for age, sex, principle components 1-4 and batch where applicable) in GCKD, CHRIS and AugUR studies.
MarkerName	Chromosome	Position	Allele1	Allele2	Freq1	FreqSE	Effect	StdErr	P.value	Direction	TotalN	rsnumber	nearestGene	distance_BP
6:135426558	6	135426558	a	t	0.7314	0.0129	-0.0855	0.0118	3.386e-13	----	16130	rs4895440	HBS1L	50522
6:135427144	6	135427144	a	c	0.2685	0.0121	0.0847	0.0117	4.788e-13	++++	16130	rs9376092	HBS1L	51108
6:135428537	6	135428537	a	c	0.7345	0.0136	-0.0853	0.0118	4.788e-13	----	16130	rs7758845	HBS1L	52501
6:135424179	6	135424179	c	g	0.7344	0.0135	-0.0851	0.0118	5.281e-13	----	16130	rs35959442	HBS1L	48143
6:135426573	6	135426573	a	g	0.7319	0.0118	-0.0832	0.0117	1.23e-12	----	16130	rs4895441	HBS1L	50537
6:135427159	6	135427159	t	c	0.7321	0.012	-0.0831	0.0117	1.32e-12	----	16130	rs9389269	HBS1L	51123
6:135427817	6	135427817	a	g	0.2641	0.0135	0.0836	0.0118	1.435e-12	++++	16130	rs9402686	HBS1L	51781
6:135423209	6	135423209	t	c	0.7321	0.0138	-0.0831	0.0118	1.587e-12	----	16130	rs9373124	HBS1L	47173
6:135431318	6	135431318	t	c	0.7546	0.0085	-0.0848	0.0121	2.143e-12	----	16130	rs6920211	HBS1L	55282
6:135422296	6	135422296	a	t	0.7323	0.0135	-0.082	0.0118	3.352e-12	----	16130	rs11759553	HBS1L	46260
6:135431640	6	135431640	t	c	0.7572	0.0088	-0.084	0.0121	4.474e-12	----	16130	rs9494142	HBS1L	55604
6:135419688	6	135419688	t	c	0.741	0.014	-0.0817	0.0119	6.523e-12	----	16130	rs9402685	HBS1L	43652
6:135418916	6	135418916	a	g	0.7416	0.0139	-0.0816	0.0119	6.56e-12	----	16130	rs7776054	HBS1L	42880
6:135421176	6	135421176	t	c	0.258	0.0139	0.0816	0.0119	7.403e-12	++++	16130	rs34164109	HBS1L	45140
6:135419636	6	135419636	t	c	0.2561	0.0148	0.0815	0.012	9.422e-12	++++	16130	rs9376091	HBS1L	43600
6:135419631	6	135419631	a	g	0.7439	0.0148	-0.0815	0.012	9.679e-12	----	16130	rs9389268	HBS1L	43595
6:135419018	6	135419018	t	c	0.7425	0.0138	-0.0807	0.0119	1.254e-11	----	16130	rs9399137	HBS1L	42982
6:135402339	6	135402339	t	c	0.7452	0.0145	-0.079	0.012	4.007e-11	----	16130	rs9399136	HBS1L	26303
6:135411228	6	135411228	t	c	0.7443	0.0137	-0.0784	0.0119	4.234e-11	----	16130	rs9376090	HBS1L	35192
6:135432552	6	135432552	t	c	0.7691	0.0069	-0.0804	0.0124	7.562e-11	----	16130	rs9494145	HBS1L	56516
17:38131187	17	38131187	a	c	0.4305	0.0125	-0.0573	0.0105	4.849e-08	----	16130	rs56030650	GSDMA	0
17:38128648	17	38128648	t	c	0.4323	0.0109	-0.0568	0.0104	5.586e-08	----	16130	rs3859192	GSDMA	0
17:38133792	17	38133792	t	g	0.4305	0.0126	-0.057	0.0105	5.869e-08	----	16130	rs60134943	GSDMA	0
17:38130139	17	38130139	t	c	0.4303	0.0126	-0.0569	0.0105	6.039e-08	----	16130	rs56326707	GSDMA	0
17:38129996	17	38129996	a	t	0.5697	0.0126	0.0569	0.0105	6.04e-08	++++	16130	rs60137005	GSDMA	0
17:38129506	17	38129506	a	g	0.4329	0.0107	-0.0568	0.0105	6.275e-08	----	16130	rs4065876	GSDMA	0
17:38134889	17	38134889	t	c	0.5696	0.0126	0.0569	0.0105	6.318e-08	++++	16130	rs3907022	GSDMA	870
17:38127112	17	38127112	a	g	0.4304	0.0125	-0.0568	0.0105	6.615e-08	----	16130	rs4239225	GSDMA	0
6:135435501	6	135435501	t	c	0.7498	0.0069	-0.0649	0.0121	8.094e-08	----	16130	rs9483788	HBS1L	59465
17:38128714	17	38128714	a	g	0.4301	0.0122	-0.056	0.0105	9.806e-08	----	16130	rs3859191	GSDMA	0
6:11260963	6	11260963	t	c	0.9994	0.0001	-2.753	0.5175	1.036e-07	--??	5648	NA	NEDD9	0
17:38126477	17	38126477	a	g	0.6035	0.0108	0.0572	0.0108	1.086e-07	++++	16130	rs4580194	GSDMA	0
17:38164025	17	38164025	t	g	0.4816	0.0087	0.0552	0.0104	1.101e-07	++++	16130	rs8072548	CSF3	7589
17:38163936	17	38163936	t	c	0.5184	0.0087	-0.0552	0.0104	1.102e-07	----	16130	rs8067817	CSF3	7678
17:38165541	17	38165541	t	c	0.4816	0.0087	0.0551	0.0104	1.111e-07	++++	16130	rs7222039	CSF3	6073
17:38163650	17	38163650	t	c	0.4818	0.0089	0.0551	0.0104	1.116e-07	++++	16130	rs8068260	CSF3	7964
10:91892174	10	91892174	t	c	0.0002	0	5.6554	1.0662	1.131e-07	+???	4692	NA	KIF20B	357474
22:43560682	22	43560682	a	g	0.9336	0.0155	0.1447	0.0275	1.515e-07	---+	16130	rs9306373	TSPO	1434
17:38177839	17	38177839	a	c	0.5648	0.0015	-0.0582	0.0111	1.669e-07	----	16130	rs12453732	MED24	0
6:161077560	6	161077560	a	g	0.0142	0.0038	-0.264	0.0507	1.886e-07	-+--	16130	rs76211344	LPA	0
17:38136026	17	38136026	t	g	0.4953	0.0138	0.0542	0.0104	2.007e-07	++++	16130	rs9898547	PSMD3	1024
18:27570493	18	27570493	t	c	0.9391	0.0208	0.1315	0.0254	2.153e-07	++-+	16130	rs4239380	DSC3	999559
6:161006516	6	161006516	a	g	0.0136	0.0036	-0.2689	0.0519	2.17e-07	----	16130	rs41272108	LPA	0
17:38137033	17	38137033	a	g	0.5009	0.0137	-0.0539	0.0104	2.253e-07	----	16130	rs3859189	PSMD3	17
17:38137364	17	38137364	a	g	0.4989	0.0138	0.0537	0.0104	2.529e-07	++++	16130	rs3087852	PSMD3	0
17:38137623	17	38137623	t	c	0.499	0.0139	0.0537	0.0104	2.533e-07	++++	16130	rs8075668	PSMD3	0
17:38138995	17	38138995	c	g	0.4989	0.0138	0.0536	0.0104	2.679e-07	++++	16130	rs11655264	PSMD3	0
6:160977536	6	160977536	t	c	0.0126	0.0038	-0.2855	0.0558	3.102e-07	--+-	16130	rs41264324	LPA	0
7:105789045	7	105789045	t	c	0.0095	0.0011	0.3069	0.06	3.107e-07	++++	16130	rs183114240	SYPL1	36023
17:38147294	17	38147294	t	c	0.4095	0.0094	0.0538	0.0105	3.336e-07	+-++	16130	rs11078931	PSMD3	0
4:102502363	4	102502363	t	c	0.9997	0	-3.7496	0.7397	4.004e-07	-???	4692	NA	BANK1	0
17:38182229	17	38182229	t	g	0.4061	0.0069	0.0537	0.0106	4.013e-07	+-++	16130	rs9916158	MED24	0
5:147354599	5	147354599	c	g	0.9976	0.0002	-0.9802	0.195	4.98e-07	---?	6810	NA	C5orf46	68498
17:38175462	17	38175462	t	c	0.4072	0.012	0.0528	0.0105	5.115e-07	+-++	16130	rs12309	MED24	0
17:38133545	17	38133545	t	c	0.3916	0.011	-0.0566	0.0113	5.232e-07	----	16130	rs28496749	GSDMA	0
17:38133545	17	38133545	t	c	0.3916	0.011	-0.0566	0.0113	5.232e-07	----	16130	rs117144498	GSDMA	0
17:38133545	17	38133545	t	c	0.3916	0.011	-0.0566	0.0113	5.232e-07	----	16130	rs200440043	GSDMA	0
3:20995280	3	20995280	a	g	0.0045	0.0007	-0.7178	0.1433	5.454e-07	---?	6810	rs192024934	ZNF385D	464635
17:38181133	17	38181133	t	c	0.404	0.007	0.0531	0.0106	5.637e-07	+-++	16130	rs12453341	MED24	0
1:18577899	1	18577899	a	g	0.0006	0	2.3187	0.4648	6.082e-07	+???	4692	rs116227214	IGSF21	0
17:38181176	17	38181176	a	c	0.4058	0.0073	0.0528	0.0106	6.175e-07	+-++	16130	rs12453343	MED24	0
11:40459531	11	40459531	t	c	0.9995	0	-3.4224	0.6868	6.248e-07	-???	4692	NA	LRRC4C	143867
9:30999319	9	30999319	a	g	0.9992	0	-5.2435	1.0523	6.268e-07	?-??	956	NA	ACO1	1385282
17:38181168	17	38181168	t	c	0.5942	0.0073	-0.0527	0.0106	6.385e-07	-+--	16130	rs12451547	MED24	0
17:38180352	17	38180352	a	t	0.4062	0.0069	0.0526	0.0106	6.475e-07	+-++	16130	rs34453912	MED24	0
17:38179275	17	38179275	t	g	0.4061	0.0069	0.0526	0.0106	6.605e-07	+-++	16130	rs12451897	MED24	0
17:38179492	17	38179492	a	g	0.5901	0.0097	-0.0521	0.0105	6.904e-07	-+--	16130	rs2302777	MED24	0
17:38162983	17	38162983	a	g	0.407	0.0076	0.0524	0.0106	7.127e-07	+-++	16130	rs34933056	CSF3	8631
17:38161507	17	38161507	t	c	0.593	0.0076	-0.0524	0.0106	7.184e-07	-+--	16130	rs34342173	PSMD3	7294
10:70974943	10	70974943	t	c	0.0014	0.0002	-1.2025	0.2428	7.305e-07	---?	6810	NA	HKDC1	5116
17:31724399	17	31724399	a	g	0.0039	0.0005	0.6774	0.1369	7.44e-07	+++?	6810	rs141856089	ACCN1	0
17:38157841	17	38157841	t	c	0.5932	0.007	-0.0523	0.0106	7.636e-07	-+--	16130	rs35272691	PSMD3	3628
15:63732259	15	63732259	a	t	0.0052	0.0016	0.4468	0.0904	7.702e-07	++-+	16130	rs112701983	CA12	57899
6:161026636	6	161026636	a	t	0.9868	0.0037	0.2754	0.0557	7.766e-07	++++	16130	rs41270982	LPA	0
17:38183090	17	38183090	t	g	0.4107	0.0055	0.0523	0.0106	7.796e-07	+-++	16130	rs2302774	MED24	0
17:38174167	17	38174167	c	g	0.5953	0.0073	-0.0522	0.0106	8.131e-07	-+--	16130	rs2227333	CSF3	101
17:38171294	17	38171294	c	g	0.4062	0.0075	0.0521	0.0106	8.48e-07	+-++	16130	rs2227321	CSF3	320
17:38176256	17	38176256	a	t	0.5936	0.0075	-0.0521	0.0106	8.526e-07	-+--	16130	rs2270401	MED24	0
3:61380474	3	61380474	a	g	0.9992	0.0002	1.4742	0.2998	8.79e-07	+++?	6810	rs187495260	FHIT	143341
17:38170845	17	38170845	a	g	0.4062	0.0076	0.052	0.0106	8.9e-07	+-++	16130	rs2227319	CSF3	769
17:38173143	17	38173143	a	g	0.4099	0.0102	0.0515	0.0105	8.918e-07	+-++	16130	rs25645	CSF3	0
17:38159745	17	38159745	a	g	0.5935	0.0072	-0.0519	0.0106	8.957e-07	-+--	16130	rs12602514	PSMD3	5532
17:38159744	17	38159744	a	g	0.5935	0.0072	-0.0519	0.0106	8.964e-07	-+--	16130	rs12602513	PSMD3	5531
17:38159744	17	38159744	a	g	0.5935	0.0072	-0.0519	0.0106	8.964e-07	-+--	16130	rs74360532	PSMD3	5531
6:27665022	6	27665022	t	g	0.0004	0	-3.1372	0.6398	9.408e-07	-???	4692	NA	HIST1H2BL	110235
6:27652458	6	27652458	a	t	0.0005	0	-3.134	0.6396	9.574e-07	-???	4692	NA	HIST1H2BL	122799
15:99416942	15	99416942	a	g	0.9994	0	-1.9271	0.3934	9.636e-07	--??	5648	rs79309138	IGF1R	0
6:27649491	6	27649491	a	c	0.0005	0	-3.1323	0.6395	9.662e-07	-???	4692	NA	HIST1H2BL	125766
13:101699325	13	101699325	a	g	0.3542	0.0085	0.0532	0.0109	9.834e-07	++-+	16130	rs9554751	NALCN	6805

## Sheet: Table S10
Table S10: Overview of tophits per gene locus (overall unique genes (n=24) including MitoCarta annotation for model1 over all cohorts.
MarkerName	Chromosome	Position	Allele1	Allele2	Freq1	FreqSE	Effect	StdErr	P.value	Direction	TotalN	rsnumber	nearestGene	distance_BP	HumanGeneID	MouseOrthologGeneID	Symbol	Synonyms	Description	MitoCarta3.0_List	MitoCarta3.0_Evidence	MitoCarta3.0_SubMitoLocalization	MitoCarta3.0_MitoPathways	TrainingDataset	MitoCarta2.0_Score	MitoCarta2.0_FDR	MitoCarta2.0_List	MitoCarta2.0_Evidence	EnsemblGeneID_mapping_version_20200130	UniProt	ProteinLength	TargetP_Score	MitoDomain_Score	CoexpressionGnfN50_Score	PGC_Induction_Score	YeastMitoHomolog_Score	RickettsiaHomolog_Score	MSMS_Score	hg19_Chromosome	hg19_Start	hg19_Stop	length	MSMS_NUM_TISSUES	MSMS_NUM_PEPTIDES_UNIQUE	MSMS_NUM_SPECTRA	MSMS_TOTAL_INTENSITY	MSMS_PERCENT_COVERAGE	Tissues	cerebrum_total_peak_intensity_log10
6:135426558	6	135426558	a	t	0.7314	0.0129	-0.0855	0.0118	3.386e-13	----	16130	rs4895440	HBS1L	50522
17:38131187	17	38131187	a	c	0.4305	0.0125	-0.0573	0.0105	4.849e-08	----	16130	rs56030650	GSDMA	0
6:11260963	6	11260963	t	c	0.9994	0.0001	-2.753	0.5175	1.036e-07	--??	5648		NEDD9	0
17:38164025	17	38164025	t	g	0.4816	0.0087	0.0552	0.0104	1.101e-07	++++	16130	rs8072548	CSF3	7589
10:91892174	10	91892174	t	c	0.0002	0	5.6554	1.0662	1.131e-07	+???	4692		KIF20B	357474
22:43560682	22	43560682	a	g	0.9336	0.0155	0.1447	0.0275	1.515e-07	---+	16130	rs9306373	TSPO	1434	706	12257	TSPO	BPBS	translocator protein	MitoCarta3.0	literature, mito protein domain, MS/MS++	MOM	Metabolism > Lipid metabolism > Cholesterol, bile acid, steroid synthesis	Tmito	6.1239	0.038	1	literature, mito protein domain, MS/MS++	ENSG00000100300	P30536	169		SharedDomain	3	0.3	NoMitoHomolog	NoHomolog	75-100pure	chr22	43547519	43559248	11729	10	13	272	8210000000	96	spinalcord, kidney, liver, skeletalmuscle, adipose, smallintestine, largeintestine, stomach, placenta, testis
17:38177839	17	38177839	a	c	0.5648	0.0015	-0.0582	0.0111	1.669e-07	----	16130	rs12453732	MED24	0
6:161077560	6	161077560	a	g	0.0142	0.0038	-0.264	0.0507	1.886e-07	-+--	16130	rs76211344	LPA	0
17:38136026	17	38136026	t	g	0.4953	0.0138	0.0542	0.0104	2.007e-07	++++	16130	rs9898547	PSMD3	1024
18:27570493	18	27570493	t	c	0.9391	0.0208	0.1315	0.0254	2.153e-07	++-+	16130	rs4239380	DSC3	999559
7:105789045	7	105789045	t	c	0.0095	0.0011	0.3069	0.06	3.107e-07	++++	16130	rs183114240	SYPL1	36023
4:102502363	4	102502363	t	c	0.9997	0	-3.7496	0.7397	4.004e-07	-???	4692		BANK1	0
5:147354599	5	147354599	c	g	0.9976	0.0002	-0.9802	0.195	4.98e-07	---?	6810		C5orf46	68498
3:20995280	3	20995280	a	g	0.0045	0.0007	-0.7178	0.1433	5.454e-07	---?	6810	rs192024934	ZNF385D	464635
1:18577899	1	18577899	a	g	0.0006	0	2.3187	0.4648	6.082e-07	+???	4692	rs116227214	IGSF21	0
11:40459531	11	40459531	t	c	0.9995	0	-3.4224	0.6868	6.248e-07	-???	4692		LRRC4C	143867
9:30999319	9	30999319	a	g	0.9992	0	-5.2435	1.0523	6.268e-07	?-??	956		ACO1	1385282
10:70974943	10	70974943	t	c	0.0014	0.0002	-1.2025	0.2428	7.305e-07	---?	6810		HKDC1	5116
17:31724399	17	31724399	a	g	0.0039	0.0005	0.6774	0.1369	7.44e-07	+++?	6810	rs141856089	ACCN1	0
15:63732259	15	63732259	a	t	0.0052	0.0016	0.4468	0.0904	7.702e-07	++-+	16130	rs112701983	CA12	57899
3:61380474	3	61380474	a	g	0.9992	0.0002	1.4742	0.2998	8.79e-07	+++?	6810	rs187495260	FHIT	143341	2272	14198	FHIT	AP3Aase	fragile histidine triad diadenosine triphosphatase	MitoCarta3.0	yeast mito homolog, Rickettsial homolog, mito protein domain, MS/MS++	Matrix	Metabolism > Nucleotide metabolism > Nucleotide synthesis and processing	Tnon_mito	14.9656	0.003	1	yeast mito homolog, Rickettsial homolog, mito protein domain, MS/MS++	ENSG00000189283	P49789	147	4	SharedDomain	4		HomologMitoHighConf	Homolog	75-100pure	chr3	59735035	61237133	1502098	12	15	139	2080000000	79	cerebrum, cerebellum, brainstem, spinalcord, kidney, liver, adipose, smallintestine, largeintestine, stomach, placenta, testis	8.1
6:27665022	6	27665022	t	g	0.0004	0	-3.1372	0.6398	9.408e-07	-???	4692		HIST1H2BL	110235
15:99416942	15	99416942	a	g	0.9994	0	-1.9271	0.3934	9.636e-07	--??	5648	rs79309138	IGF1R	0
13:101699325	13	101699325	a	g	0.3542	0.0085	0.0532	0.0109	9.834e-07	++-+	16130	rs9554751	NALCN	6805
[truncated: 14 more columns]

## Sheet: Table S11
Table S11: SNPs highlighted as identified SNPs in Longchamps et al., together with their respective results in this study and equivalence test results; SNPs, which were not found to be significantly equivalent are highlighted in bold.
						Results Longchamps et al.						Results this study							Results equivalence test*
SNP	Chr	Position	MarkerName	Allele1	Allele2	Freq1.long	Effect.long	StdErr.long	P.value.long	lowerCI.long	upperCI.long	Freq1.koller	Effect.koller	StdErr.koller	P.value.koller	lowerCI.koller	upperCI.koller	TotalN.koller	tau1	tau2	tau1bigger**	tau2smaller**
rs1569419	1	2996602	1:2996602	t	c	0.233	-0.023	0.0025	1.9e-19	-0.018	-0.0279	0.2334	0.0012	0.0125	0.9242	-0.0232995	0.0256995	16130	41.1216	-37.3248	TRUE	TRUE
rs3818157	1	12027308	1:12027308	g	a	0.538	0.0212	0.0021	3e-24	0.0253	0.017	0.5606	0.0184	0.0104	0.07787	-0.00198363	0.0387836	16130	46.8619	-47.3897	TRUE	TRUE
rs204071	1	29194032	1:29194032	c	t	0.932	-0.0225	0.0042	2.8e-08	-0.0144	-0.0306	0.9276	0.0182	0.0204	0.3718	-0.0217833	0.0581833	16130	25.9604	-22.0522	TRUE	TRUE
1:156455314	1	156455314	1:156455314	ctt	c	0.316	0.0145	0.0023	9.9e-11	0.0189	0.0101	NA	NA	NA	NA	NA	NA	NA	NA	NA	NA	NA
rs2145380	1	171884986	1:171884986	g	c	0.352	0.0019	0.0022	0.53	0.0062	-0.0024	0.3379	0.0097	0.011	0.3813	-0.0118596	0.0312596	16130	45.2672	-43.8765	TRUE	TRUE
rs6425521	1	171942783	1:171942783	c	a	0.197	-0.0217	0.0026	2.3e-17	-0.0166	-0.0269	0.1847	-0.0011	0.0136	0.9333	-0.0277555	0.0255555	16130	37.5985	-34.623	TRUE	TRUE
rs9425311	1	172388778	1:172388778	g	t	0.51	0.0134	0.0021	3.9e-10	0.0175	0.0092	0.4986	-0.0073	0.0105	0.4882	-0.0278796	0.0132796	16130	44.7612	-48.6275	TRUE	TRUE
1:205246482	1	205246482	1:205246482	ttttg	t	0.614	0.0163	0.0022	1.5e-13	0.0205	0.0121	NA	NA	NA	NA	NA	NA	NA	NA	NA	NA	NA
rs10749636	1	248020448	1:248020448	g	a	0.238	-0.0153	0.0025	1.1e-09	-0.0105	-0.0202	0.2326	-0.0071	0.0125	0.5717	-0.0315995	0.0173995	16130	39.8665	-38.58	TRUE	TRUE
rs655029	2	31477838	2:31477838	g	a	0.291	0.0141	0.0023	1.6e-09	0.0186	0.0095	0.2902	-0.0165	0.0116	0.153	-0.0392356	0.00623558	16130	39.6928	-44.8679	TRUE	TRUE
rs711244	2	37068428	2:37068428	c	t	0.58	0.0138	0.0021	1.8e-10	0.0179	0.0096	0.5749	-0.0156	0.0108	0.1493	-0.0367676	0.00556761	16130	42.773	-48.1173	TRUE	TRUE
rs2302643	2	64881229	2:64881229	g	a	0.554	-0.0121	0.0021	7.1e-09	-0.008	-0.0163	0.5554	-0.0102	0.0107	0.3404	-0.0311716	0.0107716	16130	46.0284	-45.6799	TRUE	TRUE
rs151084028	2	68419377	2:68419377	t	g	0.994	0.0854	0.0145	3.8e-09	0.1137	0.057	0.9962	0.0259	0.1136	0.8199	-0.196752	0.248552	16130	3.84643	-4.88554	TRUE	TRUE
rs865551	2	74151893	2:74151893	c	g	0.365	0.0159	0.0022	3.5e-13	0.0202	0.0116	0.3956	0.0165	0.0108	0.1275	-0.00466761	0.0376676	16130	45.4191	-45.3102	TRUE	TRUE
rs62641680	2	74166053	2:74166053	g	a	0.971	0.1072	0.0063	1.5e-65	0.1195	0.0949	0.9758	0.0358	0.0372	0.3352	-0.0371107	0.108711	16130	11.3598	-15.1446	TRUE	TRUE
rs74874677	2	74177777	2:74177777	a	g	0.977	0.0998	0.007	6e-46	0.1136	0.0861	0.9806	0.0766	0.038	0.04371	0.00212137	0.151079	16130	12.3397	-13.5406	TRUE	TRUE
rs12052715	2	160677375	2:160677375	c	g	0.275	0.0168	0.0023	3.3e-13	0.0213	0.0122	0.2986	0.0101	0.0115	0.3776	-0.0124396	0.0326396	16130	42.0626	-43.2052	TRUE	TRUE
rs147820690	2	160735174	2:160735174	c	t	0.997	-0.1239	0.0206	3.8e-09	-0.0836	-0.1643	0.9972	-0.0854	0.1647	0.6042	-0.408206	0.237406	6810	3.2443	-2.7804	TRUE	TRUE
rs78909033	2	241510903	2:241510903	g	a	0.866	0.0246	0.0031	4.4e-15	0.0306	0.0186	0.8902	0.0002	0.0178	0.9913	-0.0346874	0.0350874	16130	26.3229	-29.0238	TRUE	TRUE
rs13084580	3	39188182	3:39188182	c	t	0.887	-0.0269	0.0033	4.2e-16	-0.0204	-0.0334	0.8652	-0.0086	0.0153	0.5751	-0.0385874	0.0213874	16130	33.1143	-30.7759	TRUE	TRUE
rs6786055	3	48751820	3:48751820	g	t	0.37	0.0147	0.0022	2.7e-12	0.019	0.0104	0.4074	0.0165	0.0108	0.1259	-0.00466761	0.0376676	16130	45.528	-45.2013	TRUE	TRUE
rs1354034	3	56849749	3:56849749	t	c	0.4	0.0311	0.0021	3.4e-49	0.0353	0.0269	0.4236	-0.0072	0.0105	0.4899	-0.0277796	0.0133796	16130	43.1175	-50.2711	TRUE	TRUE
rs6778131	3	168861068	3:168861068	t	a	0.376	0.012	0.0022	2.3e-08	0.0163	0.0078	0.3689	-0.0012	0.011	0.9141	-0.0227596	0.0203596	16130	43.3952	-45.7485	TRUE	TRUE
rs1420476	3	168864550	3:168864550	t	a	0.044	-0.0232	0.0051	5.7e-06	-0.0132	-0.0332	0.0644	-0.0192	0.0227	0.3978	-0.0636912	0.0252912	16130	21.6626	-21.3188	TRUE	TRUE
rs34894010	3	179094386	3:179094386	c	g	0.957	-0.0375	0.0052	1.6e-12	-0.0272	-0.0477	0.9544	-0.0548	0.0261	0.03559	-0.105955	-0.00364494	16130	18.1378	-19.4379	TRUE	TRUE
rs755492124	4	102777542	4:102777542	taaag	t	0.606	-0.0138	0.0021	2.4e-11	-0.0095	-0.018	NA	NA	NA	NA	NA	NA	NA	NA	NA	NA	NA
rs6894574	5	1103495	5:1103495	t	c	0.334	0.0113	0.0022	1.2e-07	0.0156	0.0069	0.3615	-0.0067	0.0108	0.5339	-0.0278676	0.0144676	16130	43.7315	-46.9978	TRUE	TRUE
rs2736100	5	1286516	5:1286516	c	a	0.502	0.0173	0.0021	1.6e-16	0.0214	0.0131	0.5373	-0.0039	0.0105	0.7105	-0.0244796	0.0166796	16130	44.7145	-48.6742	TRUE	TRUE
rs34592828	5	75996909	5:75996909	g	a	0.955	-0.0322	0.0051	5.8e-11	-0.0222	-0.0421	0.9735	-0.0032	0.0339	0.9248	-0.0696428	0.0632428	16130	15.4311	-13.7392	TRUE	TRUE
rs114694170	5	88180196	5:88180196	t	c	0.942	-0.0366	0.0045	9.9e-16	-0.0277	-0.0454	0.952	-0.0798	0.025	0.00141	-0.128799	-0.0308009	16130	17.983	-21.3843	TRUE	TRUE
rs56116444	5	111061847	5:111061847	t	g	0.925	0.025	0.004	3.8e-10	0.0328	0.0172	0.9213	-0.0249	0.0193	0.1961	-0.0627273	0.0129273	16130	22.836	-27.8993	TRUE	TRUE
rs193541	5	122253304	5:122253304	c	t	0.42	-0.013	0.0021	6.1e-10	-0.0089	-0.0172	0.421	-0.0409	0.0107	0.0001304	-0.0618716	-0.0199284	16130	43.2955	-48.4129	TRUE	TRUE
rs926326	6	25575402	6:25575402	a	g	0.227	-0.0171	0.0025	1.2e-11	-0.0122	-0.022	0.1957	0.0034	0.013	0.7948	-0.0220795	0.0288795	16130	39.318	-36.2209	TRUE	TRUE
rs2844484	6	31536224	6:31536224	a	g	0.385	0.0174	0.0022	3.9e-16	0.0216	0.0132	0.4041	-0.0058	0.0105	0.58	-0.0263796	0.0147796	16130	44.4444	-48.7696	TRUE	TRUE
rs45552734	6	31583699	6:31583699	c	t	0.881	-0.0209	0.0032	7.3e-11	-0.0145	-0.0272	0.9051	0.0189	0.0178	0.2875	-0.0159874	0.0537874	16130	29.8474	-25.446	TRUE	TRUE
rs511515	6	33541507	6:33541507	a	g	0.299	-0.0209	0.0023	5.2e-21	-0.0164	-0.0254	0.2792	-0.025	0.0116	0.03075	-0.0477356	-0.00226442	16130	41.9337	-42.6271	TRUE	TRUE
rs5745582	6	33546498	6:33546498	c	t	0.821	-0.0256	0.0027	1.2e-21	-0.0202	-0.031	0.7773	-0.0235	0.0125	0.05996	-0.0479995	0.00099955	16130	39.2625	-38.9341	TRUE	TRUE
rs4895441	6	135426573	6:135426573	a	g	0.727	-0.02	0.0024	9.5e-18	-0.0153	-0.0246	0.7319	-0.0832	0.0117	1.23e-12	-0.106132	-0.0602684	16130	36.5718	-47.1549	TRUE	TRUE
rs7744765	6	135523583	6:135523583	t	c	0.595	0.0153	0.0021	3.1e-13	0.0195	0.0111	0.6269	0.0169	0.0109	0.1211	-0.00446361	0.0382636	16130	45.1874	-44.8991	TRUE	TRUE
rs200957609	7	4824629	7:4824629	g	a	0.998	-0.1168	0.0214	7.6e-08	-0.0748	-0.1588	0.9954	0.2358	0.1068	0.02722	0.0264758	0.445124	16130	7.82755	-1.35325	TRUE	FALSE
rs35585318	7	44891819	7:44891819	t	c	0.607	0.0113	0.0021	2.1e-07	0.0155	0.0071	0.5929	-0.0136	0.0107	0.2033	-0.0345716	0.00737161	16130	43.5707	-48.1377	TRUE	TRUE
rs6943701	7	45133116	7:45133116	a	t	0.823	-0.0181	0.0028	2.5e-11	-0.0127	-0.0235	0.8472	0.0127	0.0146	0.3867	-0.0159155	0.0413155	16130	35.7055	-31.5618	TRUE	TRUE
rs17260734	7	80143355	7:80143355	t	a	0.523	-0.0112	0.0021	7.1e-08	-0.0071	-0.0154	0.5498	0.0118	0.0105	0.2627	-0.00877962	0.0323796	16130	48.8423	-44.5464	TRUE	TRUE
rs445	7	92408370	7:92408370	c	t	0.904	-0.0207	0.0035	3e-09	-0.0137	-0.0276	0.8792	-0.0481	0.016	0.002622	-0.0794594	-0.0167406	16130	28.8552	-32.2011	TRUE	TRUE
rs139141690	7	101499930	7:101499930	g	a	0.995	0.0989	0.0156	2e-10	0.1295	0.0684	0.9961	0.0592	0.135	0.6612	-0.205395	0.323795	6810	3.38709	-3.97135	TRUE	TRUE
rs342293	7	106372219	7:106372219	c	g	0.541	-0.0345	0.0021	7e-61	-0.0304	-0.0386	0.5584	-0.0255	0.0108	0.01774	-0.0466676	-0.00433239	16130	46.2632	-44.6271	TRUE	TRUE
rs74750282	7	114744463	7:114744463	t	c	0.913	-0.0478	0.0037	7.3e-37	-0.0405	-0.0552	0.9271	-0.0088	0.0202	0.6615	-0.0483913	0.0307913	16130	26.2465	-22.4483	TRUE	TRUE
rs602616	7	129204325	7:129204325	c	g	0.911	0.0193	0.0037	3.2e-08	0.0266	0.012	0.8972	0.0073	0.0174	0.6757	-0.0268034	0.0414034	16130	27.4326	-28.7818	TRUE	TRUE
rs10085457	7	135310860	7:135310860	g	a	0.674	-0.0092	0.0022	3.4e-05	-0.0048	-0.0136	0.6847	0.0037	0.0112	0.7438	-0.0182516	0.0256516	16130	44.9359	-42.6756	TRUE	TRUE
rs3110823	7	135357476	7:135357476	a	c	0.83	-0.0329	0.0028	5.9e-33	-0.0275	-0.0384	0.8415	-0.042	0.0144	0.003451	-0.0702235	-0.0137765	16130	33.4635	-34.7042	TRUE	TRUE
rs7800558	7	140242661	7:140242661	t	c	0.582	0.0122	0.0021	1.2e-08	0.0164	0.0081	0.5532	-0.0174	0.0106	0.09936	-0.0381756	0.00337562	16130	43.5313	-49.0097	TRUE	TRUE
rs117728810	7	151574265	7:151574265	g	a	0.943	0.0239	0.0046	8.7e-08	0.0329	0.015	0.9262	-0.0092	0.0204	0.6505	-0.0491833	0.0307833	16130	22.3267	-25.4923	TRUE	TRUE
8:6701534	8	6701534	8:6701534	actc	a	0.498	-0.0118	0.0021	1.9e-08	-0.0077	-0.0159	NA	NA	NA	NA	NA	NA	NA	NA	NA	NA	NA
rs4284061	8	6878257	8:6878257	t	a	0.561	0.0201	0.0022	6.3e-20	0.0244	0.0158	NA	NA	NA	NA	NA	NA	NA	NA	NA	NA	NA
rs4841132	8	9183596	8:9183596	a	g	0.091	0.0276	0.0037	6.1e-14	0.0348	0.0205	0.0827	0.0034	0.0191	0.8598	-0.0340353	0.0408353	16130	24.4563	-26.9441	TRUE	TRUE
8:103218144	8	103218144	8:103218144	attgctattataaataagctt	a	0.935	-0.0284	0.0043	1.3e-11	-0.02	-0.0367	NA	NA	NA	NA	NA	NA	NA	NA	NA	NA	NA
rs6986601	8	131026260	8:131026260	a	g	0.457	0.0119	0.0021	7.7e-09	0.016	0.0078	0.4462	-0.003	0.0105	0.7774	-0.0235796	0.0175796	16130	45.3028	-48.0858	TRUE	TRUE
rs385893	9	4763176	9:4763176	t	c	0.477	-0.0143	0.0021	1.2e-12	-0.0102	-0.0184	0.506	-0.0167	0.0104	0.1084	-0.0370836	0.00368363	16130	46.8996	-47.352	TRUE	TRUE
9:4838587	9	4838587	9:4838587	tac	t	0.114	-0.0207	0.0033	4.3e-10	-0.0142	-0.0272	NA	NA	NA	NA	NA	NA	NA	NA	NA	NA	NA
rs7033052	9	5042981	9:5042981	g	c	0.468	0.0091	0.0021	1.7e-05	0.0132	0.0049	0.468	0.0048	0.0108	0.6564	-0.0163676	0.0259676	16130	45.0543	-45.836	TRUE	TRUE
rs12247015	10	60145079	10:60145079	a	g	0.582	-0.0422	0.0021	4.4e-89	-0.038	-0.0463	0.5576	-0.0376	0.0106	0.0004079	-0.0583756	-0.0168244	16130	46.6962	-45.8448	TRUE	TRUE
rs3876	10	60155791	10:60155791	c	t	0.924	0.0029	0.004	0.58	0.0107	-0.0049	0.9098	0.0111	0.0188	0.5561	-0.0257473	0.0479473	16130	26.4401	-25.5868	TRUE	TRUE
rs56356712	10	60211412	10:60211412	t	c	0.948	-0.0097	0.0047	0.06	-0.0004	-0.019	0.9491	0.0018	0.0256	0.9443	-0.0483751	0.0519751	16130	19.652	-18.7683	TRUE	TRUE
rs181771244	10	65027641	10:65027641	c	t	0.994	-0.0382	0.0141	0.0033	-0.0106	-0.0657	0.9944	0.0302	0.0804	0.7071	-0.127381	0.187781	16130	6.96338	-5.28747	TRUE	TRUE
rs7896518	10	65104500	10:65104500	a	g	0.572	0.0515	0.0021	1.9e-127	0.0556	0.0473	0.5475	-0.0009	0.0106	0.9285	-0.0216756	0.0198756	16130	41.4214	-51.1197	TRUE	TRUE
rs73349121	10	102757098	10:102757098	g	c	0.983	0.1339	0.0081	4.3e-61	0.1497	0.118	0.9886	0.126	0.0495	0.01096	0.0289818	0.223018	16130	9.81093	-10.1259	TRUE	TRUE
rs7902510	10	102757934	10:102757934	c	t	0.791	0.0319	0.0026	2.1e-36	0.0369	0.0268	0.7996	0.0372	0.0131	0.004573	0.0115245	0.0628755	16130	37.8345	-37.0409	TRUE	TRUE
rs11594179	10	104392580	10:104392580	c	t	0.764	-0.022	0.0025	1.5e-18	-0.0171	-0.0268	0.8012	0.008	0.013	0.5414	-0.0174795	0.0334795	16130	40.0356	-35.5033	TRUE	TRUE
rs7080536	10	115348046	10:115348046	g	a	0.957	0.0323	0.0052	6.3e-10	0.0425	0.022	0.9705	-0.0117	0.0307	0.7035	-0.0718709	0.0484709	16130	14.6448	-17.471	TRUE	TRUE
rs4910886	11	4143721	11:4143721	g	t	0.662	-0.0226	0.0022	6.2e-25	-0.0182	-0.0269	0.6484	-0.0125	0.0109	0.2494	-0.0338636	0.00886361	16130	45.8731	-44.0565	TRUE	TRUE
rs2241942	11	20625387	11:20625387	g	a	0.759	0.0138	0.0025	1.7e-08	0.0187	0.009	0.7645	-0.0134	0.0122	0.273	-0.0373116	0.0105116	16130	37.9652	-42.3334	TRUE	TRUE
rs11235573	11	72412548	11:72412548	t	c	0.448	0.0112	0.0021	3.8e-08	0.0154	0.0071	0.4639	0.0155	0.0104	0.1357	-0.00488363	0.0358836	16130	47.5311	-46.7205	TRUE	TRUE
rs74472890	11	72946279	11:72946279	t	c	0.951	0.0266	0.0048	1.2e-08	0.0361	0.0171	0.9443	0.0434	0.0243	0.07393	-0.00422712	0.0910271	16130	20.8643	-19.5078	TRUE	TRUE
rs1362214	12	6282429	12:6282429	a	g	0.519	-0.0242	0.0021	8.5e-31	-0.0201	-0.0283	0.5657	-0.012	0.0106	0.2599	-0.0327756	0.00877562	16130	47.3995	-45.1415	TRUE	TRUE
rs1127787	12	27867727	12:27867727	g	a	0.831	0.0188	0.0028	3.5e-11	0.0243	0.0133	0.8412	0.02	0.0142	0.1587	-0.00783149	0.0478315	16130	34.629	-34.4632	TRUE	TRUE
rs2015599	12	29435480	12:29435480	g	a	0.541	-0.0121	0.0021	1.5e-08	-0.0079	-0.0162	0.548	0.0138	0.0104	0.1872	-0.00658363	0.0341836	16130	49.5669	-44.6847	TRUE	TRUE
rs6580981	12	54723028	12:54723028	g	a	0.541	-0.0142	0.0021	2.4e-11	-0.0101	-0.0184	0.5451	-0.0084	0.0105	0.4239	-0.0289796	0.0121796	16130	47.236	-46.1527	TRUE	TRUE
rs1716505	12	65005079	12:65005079	c	g	0.683	0.0133	0.0023	4.7e-09	0.0178	0.0088	0.6792	-0.0028	0.0115	0.8043	-0.0253396	0.0197396	16130	41.2611	-44.0068	TRUE	TRUE
rs12426673	12	109490296	12:109490296	g	t	0.417	0.0144	0.0021	2.2e-11	0.0186	0.0102	0.4325	0.0148	0.0104	0.1548	-0.00558363	0.0351836	16130	47.1635	-47.0881	TRUE	TRUE
rs749140768	12	120109284	12:120109284	aggcacctcttcacaggac	a	0.92	-0.0289	0.0039	1.1e-14	-0.0213	-0.0365	NA	NA	NA	NA	NA	NA	NA	NA	NA	NA	NA
rs11553699	12	122216910	12:122216910	a	g	0.865	-0.0508	0.0032	1.2e-57	-0.0445	-0.057	0.8538	-0.0429	0.0162	0.007997	-0.0746514	-0.0111486	16130	30.7575	-29.8007	TRUE	TRUE
rs7987027	13	71213147	13:71213147	t	c	0.459	-0.0111	0.0021	1.2e-07	-0.007	-0.0152	0.4685	0.0091	0.0105	0.3893	-0.0114796	0.0296796	16130	48.5808	-44.8079	TRUE	TRUE
rs1760940	14	20938251	14:20938251	a	c	0.753	-0.0271	0.0024	2e-29	-0.0223	-0.0319	0.781	-0.0096	0.0131	0.4625	-0.0352755	0.0160755	16130	38.8571	-36.2291	TRUE	TRUE
rs2771358	14	21422666	14:21422666	t	c	0.745	0.012	0.0024	2.4e-07	0.0167	0.0073	0.7438	-0.0086	0.0118	0.4672	-0.0317276	0.0145276	16130	39.812	-43.2335	TRUE	TRUE
rs17477725	14	32534643	14:32534643	c	g	0.415	0.0097	0.0021	6.9e-06	0.0139	0.0055	NA	NA	NA	NA	NA	NA	NA	NA	NA	NA	NA
rs4427713	14	32955683	14:32955683	t	c	0.446	0.012	0.0021	5.9e-09	0.0161	0.0078	NA	NA	NA	NA	NA	NA	NA	NA	NA	NA	NA
rs117948349	14	69569114	14:69569114	g	a	0.967	0.0345	0.0059	2.5e-09	0.046	0.023	0.9598	0.0667	0.0271	0.01379	0.013585	0.119815	16130	19.1889	-16.8669	TRUE	TRUE
rs59488041	14	101180041	14:101180041	t	a	0.865	0.0238	0.0031	2.5e-14	0.0298	0.0178	0.8736	0.0375	0.0158	0.01724	0.00653257	0.0684674	16130	31.9044	-30.2026	TRUE	TRUE
rs261290	15	58678720	15:58678720	t	c	0.346	-0.0126	0.0022	1.8e-08	-0.0082	-0.0169	0.3442	-0.0126	0.011	0.2486	-0.0341596	0.0089596	16130	44.5718	-44.5718	TRUE	TRUE
rs141227171	15	58843129	15:58843129	g	c	0.997	0.0926	0.0233	0.00011	0.1383	0.0469	0.9972	-0.1091	0.2031	0.591	-0.507169	0.288969	5648	1.45916	-3.43243	FALSE	TRUE
rs3087374	15	89859994	15:89859994	c	a	0.919	-0.0237	0.0038	2.6e-10	-0.0161	-0.0312	0.9143	-0.0233	0.0184	0.2061	-0.0593633	0.0127633	16130	26.6336	-26.591	TRUE	TRUE
rs151234	16	28505660	16:28505660	g	c	0.869	0.0201	0.0031	7.8e-11	0.0262	0.014	0.8677	-0.0147	0.0164	0.369	-0.0468434	0.0174434	16130	27.8723	-32.0423	TRUE	TRUE
rs289713	16	57006829	16:57006829	t	a	0.189	0.0188	0.0027	2.5e-12	0.0241	0.0135	0.1912	-0.0014	0.0136	0.9204	-0.0280555	0.0252555	16130	34.6041	-37.5178	TRUE	TRUE
rs55823018	16	88535242	16:88535242	c	t	0.676	0.0131	0.0023	5.9e-09	0.0175	0.0087	0.6684	0.0253	0.0114	0.02677	0.00295641	0.0476436	16130	44.0424	-41.9443	TRUE	TRUE
rs7213347	17	2153257	17:2153257	g	c	0.301	0.0132	0.0023	2e-09	0.0176	0.0087	0.2923	0.0016	0.0115	0.8862	-0.0209396	0.0241396	16130	41.6448	-43.623	TRUE	TRUE
rs12451698	17	18237116	17:18237116	a	g	0.76	0.0195	0.0025	9.9e-16	0.0243	0.0146	0.7438	0.029	0.0119	0.01478	0.00567643	0.0523236	16130	41.9005	-40.3379	TRUE	TRUE
rs12601687	17	18241531	17:18241531	g	a	0.89	-0.0301	0.0034	2.2e-19	-0.0235	-0.0367	NA	NA	NA	NA	NA	NA	NA	NA	NA	NA	NA
rs1967556	17	27744033	17:27744033	t	g	0.474	-0.0229	0.0021	1.3e-27	-0.0187	-0.027	0.4791	-0.0155	0.0105	0.1417	-0.0360796	0.00507962	16130	47.3854	-46.0032	TRUE	TRUE
rs17850455	17	62476451	17:62476451	c	g	0.988	-0.1205	0.0102	5.2e-33	-0.1004	-0.1406	0.9858	-0.1692	0.0583	0.003693	-0.283466	-0.0549341	16130	7.62517	-9.27084	TRUE	TRUE
rs11867543	17	79655046	17:79655046	c	t	0.862	-0.0185	0.003	5.5e-10	-0.0125	-0.0244	0.8674	-0.0364	0.0156	0.01958	-0.0669754	-0.00582456	16130	30.3478	-32.6014	TRUE	TRUE
rs680478	18	9609957	18:9609957	c	t	0.247	0.0165	0.0024	7.7e-12	0.0213	0.0117	0.2642	0.0039	0.0118	0.743	-0.0192276	0.0270276	16130	40.4764	-42.5691	TRUE	TRUE
rs77261872	18	42107662	18:42107662	c	t	0.875	-0.0315	0.0032	4.5e-23	-0.0253	-0.0377	0.8735	-0.0136	0.0157	0.3861	-0.0443714	0.0171714	16130	32.3227	-30.0884	TRUE	TRUE
rs17758695	18	60920854	18:60920854	c	t	0.971	0.0426	0.0062	2e-12	0.0548	0.0304	0.9707	-0.0043	0.0372	0.9081	-0.0772107	0.0686107	16130	12.0144	-14.5016	TRUE	TRUE
rs28665408	18	67516846	18:67516846	a	c	0.434	-0.0202	0.0021	4.7e-21	-0.0161	-0.0244	0.4736	-0.0186	0.0105	0.07607	-0.0391796	0.00197962	16130	46.8437	-46.5449	TRUE	TRUE
rs12955015	18	67621754	18:67621754	c	a	0.021	0.0404	0.0073	4.3e-08	0.0547	0.0261	0.0523	0.0662	0.0355	0.06207	-0.00337872	0.135779	16130	14.5077	-13.084	TRUE	TRUE
rs10411696	19	1060487	19:1060487	t	g	0.528	0.0117	0.0021	2.3e-08	0.0158	0.0076	0.5107	-0.001	0.0104	0.9217	-0.0213836	0.0193836	16130	45.9288	-48.3228	TRUE	TRUE
rs11085147	19	5711930	19:5711930	c	t	0.903	-0.0915	0.0036	3e-141	-0.0844	-0.0986	0.8986	-0.0529	0.0178	0.002904	-0.0877874	-0.0180126	16130	29.6579	-25.4069	TRUE	TRUE
rs3218221	19	10676941	19:10676941	g	a	0.996	0.0961	0.0166	3.7e-09	0.1287	0.0636	0.9969	0.1098	0.1545	0.4771	-0.193014	0.412614	6810	3.30589	-3.12956	TRUE	TRUE
rs142158911	19	11190534	19:11190534	g	a	0.884	-0.0175	0.0033	4.6e-08	-0.011	-0.024	0.8925	0.0031	0.017	0.8546	-0.0302194	0.0364194	16130	30.0624	-27.6832	TRUE	TRUE
rs57843631	19	16206012	19:16206012	c	t	0.98	-0.0554	0.0078	2.4e-12	-0.0401	-0.0707	0.9778	0.0099	0.0381	0.7942	-0.0647746	0.0845746	16130	14.5358	-11.1776	TRUE	TRUE
rs139891465	19	17365087	19:17365087	c	t	0.958	-0.0489	0.0053	1.3e-20	-0.0385	-0.0592	0.9571	-0.0265	0.0276	0.3374	-0.080595	0.027595	16130	18.5879	-16.9939	TRUE	TRUE
rs10419397	19	17391328	19:17391328	g	a	0.706	0.0323	0.0023	7.1e-46	0.0368	0.0278	0.711	0.0305	0.0115	0.007895	0.00796041	0.0530396	16130	42.4805	-42.7874	TRUE	TRUE
rs35586766	19	17392629	19:17392629	g	a	0.905	-0.0376	0.0036	4.5e-26	-0.0305	-0.0446	NA	NA	NA	NA	NA	NA	NA	NA	NA	NA	NA
19:19756073	19	19756073	19:19756073	agcc	a	0.927	-0.0234	0.0041	1.1e-08	-0.0153	-0.0315	NA	NA	NA	NA	NA	NA	NA	NA	NA	NA	NA
rs7412	19	45412079	19:45412079	c	t	0.92	-0.0401	0.0039	1.3e-24	-0.0326	-0.0477	0.9173	0.0008	0.0189	0.966	-0.0362433	0.0378433	16130	28.0285	-23.7898	TRUE	TRUE
rs11667430	19	45716197	19:45716197	a	g	0.603	-0.0086	0.0022	0.00011	-0.0043	-0.0128	0.56	-0.0125	0.0107	0.2446	-0.0334716	0.00847161	16130	45.4145	-46.1285	TRUE	TRUE
rs1613662	19	55536595	19:55536595	g	a	0.166	0.0199	0.0028	5.4e-13	0.0255	0.0144	0.1539	0.0193	0.0143	0.177	-0.00872748	0.0473275	16130	34.2723	-34.3546	TRUE	TRUE
rs11668201	19	59003632	19:59003632	a	t	0.81	0.015	0.0027	9.6e-09	0.0203	0.0098	0.7899	0.0108	0.0129	0.402	-0.0144835	0.0360835	16130	37.6189	-38.2563	TRUE	TRUE
rs11696739	20	1600925	20:1600925	g	a	0.622	0.0189	0.0022	7.9e-19	0.0232	0.0147	0.6136	0.0126	0.0106	0.2352	-0.00817562	0.0333756	16130	45.6036	-46.7675	TRUE	TRUE
rs156355	20	1818613	20:1818613	t	c	0.536	-0.0245	0.0022	1.6e-30	-0.0202	-0.0287	0.5125	-0.0022	0.011	0.841	-0.0237596	0.0193596	16130	46.5598	-42.5839	TRUE	TRUE
rs4814776	20	1921523	20:1921523	c	a	0.671	0.0362	0.0022	5.4e-59	0.0406	0.0318	0.6504	0.0356	0.0109	0.001103	0.0142364	0.0569636	16130	44.9109	-45.0188	TRUE	TRUE
rs185387034	20	1950920	20:1950920	a	g	0.991	0.0631	0.0117	4e-08	0.086	0.0402	0.9936	0.0211	0.091	0.8166	-0.157257	0.199457	16130	4.99188	-5.90742	TRUE	TRUE
rs754169	20	17918394	20:17918394	t	a	0.464	-0.0274	0.0021	1.2e-38	-0.0232	-0.0315	0.4815	-0.0142	0.0107	0.1835	-0.0351716	0.00677161	16130	47.0647	-44.6436	TRUE	TRUE
rs76599088	20	17968871	20:17968871	c	t	0.983	-0.0796	0.0082	1.9e-22	-0.0635	-0.0957	0.9862	0.0187	0.0494	0.7047	-0.0781222	0.115522	16130	11.9479	-8.02182	TRUE	TRUE
rs2426092	20	47384255	20:47384255	a	c	0.548	-0.0124	0.0021	3.9e-09	-0.0082	-0.0165	0.5859	0.0014	0.0106	0.8964	-0.0193756	0.0221756	16130	47.5476	-44.9935	TRUE	TRUE
rs577050795	22	43392225	22:43392225	c	ca	0.525	-0.0109	0.0021	2.1e-07	-0.0067	-0.015	NA	NA	NA	NA	NA	NA	NA	NA	NA	NA	NA
rs2245947	22	43528251	22:43528251	g	t	0.322	-0.039	0.0022	2.5e-68	-0.0346	-0.0434	0.327	-0.0096	0.0111	0.386	-0.0313556	0.0121556	16130	46.7837	-41.5874	TRUE	TRUE
rs75107793	22	50628937	22:50628937	g	a	0.928	-0.0302	0.0041	2.3e-13	-0.0222	-0.0382	0.951	-0.0154	0.0268	0.5662	-0.067927	0.037127	16130	18.988	-17.8963	TRUE	TRUE
rs12148	22	50962208	22:50962208	t	g	0.389	0.0166	0.0022	5.7e-15	0.0209	0.0124	0.3947	-0.0054	0.0106	0.6105	-0.0261756	0.0153756	16130	44.1534	-48.2177	TRUE	TRUE
*According to Tsong et al. (2017), the test statistics are defined as follows:
Here, delta=0.5 was applied as equivalence margin
**tau1bigger: if tau1 > z1-alpha
**tau2smaller: if tau2<(-z1-alpha)
The null hypothesis of equivalence is rejected, if both tau1bigger and tau2smaller are TRUE
